# Supplementary material for: First whole-genome analysis of the novel coronavirus (SARS-CoV-2) obtained from COVID-19 patients from five districts in Western Serbia
Source: Epidemiol Infect. 2021 Nov 2;149:e246. doi: 10.1017/S095026882100220X (PMC8654520; doi:10.1017/S095026882100220X)
Supplement: Supplementary file 1 [file S095026882100220Xsup001.xls]

## Sheet: sa
id	location	year	month	day	Accession number	Old name	Sequence
	Wuhan/China	2019	12	30	EPI_ISL_402119		attaaaggtttataccttcccaggtaacaaaccaaccaactttcgatctcttgtagatctgttctctaaacgaactttaaaatctgtgtggctgtcactcggctgcatgcttagtgcactcacgcagtataattaataactaattactgtcgttgacaggacacgagtaactcgtctatcttctgcaggctgcttacggtttcgtccgtgttgcagccgatcatcagcacatctaggtttcgtccgggtgtgaccgaaaggtaagatggagagccttgtccctggtttcaacgagaaaacacacgtccaactcagtttgcctgttttacaggttcgcgacgtgctcgtacgtggctttggagactccgtggaggaggtcttatcagaggcacgtcaaca…
hCoV-19/Serbia/Kraljevo-26/2020|EPI_ISL_445086|2020-04-13	Serbia/Kraljevo	2020	4	13	EPI_ISL_445086	>hCoV-19/Serbia/Kraljevo-26/2020|EPI_ISL_445086|2020-04-13	agatctgttctctaaacgaactttaaaatctgtgtggctgtcactcggctgcatgcttagtgcactcacgcagtataattaataactaattactgtcgttgacaggacacgagtaactcgtctatcttctgcaggctgcttacggtttcgtccgtgttgcagccgatcatcagcacatctaggttttgtccgggtgtgaccgaaaggtaagatggagagccttgtccctggtttcaacgagaaaacacacgtccaactcagtttgcctgttttacaggttcgcgacgtgctcgtacgtggctttggagactccgtggaggaggtcttatcagaggcacgtcaacatcttaaagatggcacttgtggcttagtagaagttgaaaaaggcgttttgcctca…
hCoV-19/Serbia/Novi_Pazar-363/2020|EPI_ISL_445087|2020-04-04	Serbia/Novi_Pazar	2020	4	4	EPI_ISL_445087	>hCoV-19/Serbia/Novi_Pazar-363/2020|EPI_ISL_445087|2020-04-04	agatctgttctctaaacgaactttaaaatctgtgtggctgtcactcggctgcatgcttagtgcactcacgcagtataattaataactaattactgtcgttgacaggacacgagtaactcgtctatcttctgcaggctgcttacggtttcgtccgtgttgcagccgatcatcagcacatctaggttttgtccgggtgtgaccgaaaggtaagatggagagccttgtccctggtttcaacgagaaaacacacgtccaactcagtttgcctgttttacaggttcgcgacgtgctcgtacgtggctttggagactccgtggaggaggtcttatcagaggcacgtcaacatcttaaagatggcacttgtggcttagtagaagttgaaaaaggcgttttgcctca…
hCoV-19/Serbia/Cacak-3089/2020|EPI_ISL_454795|2020-04-25	Serbia/Cacak	2020	4	25	EPI_ISL_454795	>hCoV-19/Serbia/Cacak-3089/2020|EPI_ISL_454795|2020-04-25	agatctgttctctaaacgaactttaaaatctgtgtggctgtcactcggctgcatgcttagtgcactcacgcagtataattaataactaattactgtcgttgacaggacacgagtaactcgtctatcttctgcaggctgcttacggtttcgtccgtgttgcagccgatcatcagcacatctaggttttgtccgggtgtgaccgaaaggtaagatggagagccttgtccctggtttcaacgagaaaacacacgtccaactcagtttgcctgttttacaggttcgcgacgtgctcgtacgtggctttggagactccgtggaggaggtcttatcagaggcacgtcaacatcttaaagatggcacttgtggcttagtagaagttgaaaaaggcgttttgcctca…
hCoV-19/Serbia/Kraljevo-22/2020|EPI_ISL_462435|2020-05-10	Serbia/Kraljevo	2020	5	10	EPI_ISL_462435	>hCoV-19/Serbia/Kraljevo-22/2020|EPI_ISL_462435|2020-05-10	agatctgttctctaaacgaactttaaaatctgtgtggctgtcactcggctgcatgcttagtgcactcacgcagtataattaataactaattactgtcgttgacaggacacgagtaactcgtctatcttctgcaggctgcttacggtttcgtccgtgttgcagccgatcatcagcacatctaggttttgtccgggtgtgaccgaaaggtaagatggagagccttgtccctggtttcaacgagaaaacacacgtccaactcagtttgcctgttttacaggttcgtgacgtgctcgtacgtggctttggagactccgtggaggaggtcttatcagaggcacgtcaacatcttaaagatggcacttgtggcttagtagaagttgaaaaaggcgttttgcctca…
hCoV-19/Serbia/Cacak-3002/2020|EPI_ISL_455480|2020-04-07	Serbia/Cacak	2020	4	7	EPI_ISL_455480	>hCoV-19/Serbia/Cacak-3002/2020|EPI_ISL_455480|2020-04-07	agatctgttctctaaacgaactttaaaatctgtgtggctgtcactcggctgcatgcttagtgcactcacgcagtataattaataactaattactgtcgttgacaggacacgagtaactcgtctatcttctgcaggctgcttacggtttcgtccgtgttgcagccgatcatcagcacatctaggttttgtccgggtgtgaccgaaaggtaagatggagagccttgtccctggtttcaacgagaaaacacacgtccaactcagtttgcctgttttacaggttcgcgacgtgctcgtacgtggctttggagactccgtggaggaggtcttatcagaggcacgtcaacatcttaaagatggcacttgtggcttagtagaagttgaaaaaggcgttttgcctca…
hCoV-19/Serbia/Uzice-38/2020|EPI_ISL_462436|2020-04-28	Serbia/Uzice	2020	4	28	EPI_ISL_462436	>hCoV-19/Serbia/Uzice-38/2020|EPI_ISL_462436|2020-04-28	agatctgttctctaaacgaactttaaaatctgtgtggctgtcactcggctgcatgcttagtgcactcacgcagtataattaataactaattactgtcgttgacaggacacgagtaactcgtctatcttctgcaggctgcttacggtttcgtccgtgttgcagccgatcatcagcacatctaggttttgtccgggtgtgaccgaaaggtaagatggagagccttgtccctggtttcaacgagaaaacacacgtccaactcagtttgcctgttttacaggttcgcgacgtgctcgtacgtggctttggagactccgtggaggaggtcttatcagaggcacgtcaacatcttaaagatggcacttgtggcttagtagaagttgaaaaaggcgttttgcctca…
hCoV-19/Serbia/Kraljevo-27/2020|EPI_ISL_462437|2020-04-23	Serbia/Kraljevo	2020	4	23	EPI_ISL_462437	>hCoV-19/Serbia/Kraljevo-27/2020|EPI_ISL_462437|2020-04-23	agatctgttctctaaacgaactttaaaatctgtgtggctgtcactcggctgcatgcttagtgcactcacgcagtataattaataactaattactgtcgttgacaggacacgagtaactcgtctatcttctgcaggctgcttacggtttcgtccgtgttgcagccgatcatcagcacatctaggttttgtccgggtgtgaccgaaaggtaagatggagagccttgtccctggtttcaacgagaaaacacacgtccaactcagtttgcctgttttacaggttcgcgacgtgctcgtacgtggctttggagactccgtggaggaggtcttatcagaggcacgtcaacatcttaaagatggcacttgtggcttagtagaagttgaaaaaggcgttttgcctca…
hCoV-19/Serbia/Kraljevo-77/2020|EPI_ISL_462438|2020-04-22	Serbia/Kraljevo	2020	4	22	EPI_ISL_462438	>hCoV-19/Serbia/Kraljevo-77/2020|EPI_ISL_462438|2020-04-22	agatctgttctctaaacgaactttaaaatctgtgtggctgtcactcggctgcatgcttagtgcactcacgcagtataattaataactaattactgtcgttgacaggacacgagtaactcgtctatcttctgcaggctgcttacggtttcgtccgtgttgcagccgatcatcagcacatctaggttttgtccgggtgtgaccgaaaggtaagatggagagccttgtccctggtttcaacgagaaaacacacgtccaactcagtttgcctgttttacaggttcgcgacgtgctcgtacgtggctttggagactccgtggaggaggtcttatcagaggcacgtcaacatcttaaagatggcacttgtggcttagtagaagttgaaaaaggcgttttgcctca…
hCoV-19/Serbia/Uzice-92/2020|EPI_ISL_482744|2020-04-03	Serbia/Uzice	2020	4	3	EPI_ISL_482744	>hCoV-19/Serbia/Uzice-92/2020|EPI_ISL_482744|2020-04-03	agatctgttctctaaacgaactttaaaatctgtgtggctgtcactcggctgcatgcttagtgcactcacgcagtataattaataactaattactgtcgttgacaggacacgagtaactcgtctatcttctgcaggctgcttacggtttcgtccgtgttgcagccgatcatcagcacatctaggttttgtccgggtgtgaccgaaaggtaagatggagagccttgtccctggtttcaacgagaaaacacacgtccaactcagtttgcctgttttacaggttcgcgacgtgctcgtacgtggctttggagactccgtggaggaggtcttatcagaggcacgtcaacatcttaaagatggcacttgtggcttagtagaagttgaaaaaggcgttttgcctca…
hCoV-19/Serbia/Kraljevo-081507/2020|EPI_ISL_514425|2020-07-14	Serbia/Kraljevo	2020	7	14	EPI_ISL_514425	>hCoV-19/Serbia/Kraljevo-081507/2020|EPI_ISL_514425|2020-07-14	agatctgttctctaaacgaactttaaaatctgtgtggctgtcactcggctgcatgcttagtgcactcacgcagtataattaataactaattactgtcgttgacaggacacgagtaactcgtctatcttctgcaggctgcttacggtttcgtccgtgttgcagccgatcatcagcacatctaggttttgtccgggtgtgaccgaaaggtaagatggagagccttgtccctggtttcaacgagaaaacacacgtccaactcagtttgcctgttttacaggttcgcgacgtgctcgtacgtggctttggagactccgtggaggaggtcttatcagaggcacgtcaacatcttaaagatggcacttgtggcttagtagaagttgaaaaaggcgttttgcctca…
hCoV-19/Serbia/Kraljevo-521205/2020|EPI_ISL_514426|2020-05-11	Serbia/Kraljevo	2020	5	11	EPI_ISL_514426	>hCoV-19/Serbia/Kraljevo-521205/2020|EPI_ISL_514426|2020-05-11	agatctgttctctaaacgaactttaaaatctgtgtggctgtcactcggctgcatgcttagtgcactcacgcagtataattaataactaattactgtcgttgacaggacacgagtaactcgtctatcttctgcaggctgcttacggtttcgtccgtgttgcagccgatcatcagcacatctaggttttgtccgggtgtgaccgaaaggtaagatggagagccttgtccctggtttcaacgagaaaacacacgtccaactcagtttgcctgttttacaggttcgcgacgtgctcgtacgtggctttggagactccgtggaggaggtcttatcagaggcacgtcaacatcttaaagatggcacttgtggcttagtagaagttgaaaaaggcgttttgcctca…
hCoV-19/Serbia/Kraljevo-571207/2020|EPI_ISL_514427|2020-07-11	Serbia/Kraljevo	2020	7	11	EPI_ISL_514427	>hCoV-19/Serbia/Kraljevo-571207/2020|EPI_ISL_514427|2020-07-11	agatctgttctctaaacgaactttaaaatctgtgtggctgtcactcggctgcatgcttagtgcactcacgcagtataattaataactaattactgtcgttgacaggacacgagtaactcgtctatcttctgcaggctgcttacggtttcgtccgtgttgcagccgatcatcagcacatctaggttttgtccgggtgtgaccgaaaggtaagatggagagccttgtccctggtttcaacgagaaaacacacgtccaactcagtttgcctgttttacaggttcgcgacgtgctcgtacgtggctttggagactccgtggaggaggtcttatcagaggcacgtcaacatcttaaagatggcacttgtggcttagtagaagttgaaaaaggcgttttgcctca…
hCoV-19/Serbia/Kraljevo-651607/2020|EPI_ISL_514428|2020-07-15	Serbia/Kraljevo	2020	7	15	EPI_ISL_514428	>hCoV-19/Serbia/Kraljevo-651607/2020|EPI_ISL_514428|2020-07-15	agatctgttctctaaacgaactttaaaatctgtgtggctgtcactcggctgcatgcttagtgcactcacgcagtataattaataactaattactgtcgttgacaggacacgagtaactcgtctatcttctgcaggctgcttacggtttcgtccgtgttgcagccgatcatcagcacatctaggttttgtccgggtgtgaccgaaaggtaagatggagagccttgtccctggtttcaacgagaaaacacacgtccaactcagtttgcctgttttacaggttcgcgacgtgctcgtacgtggctttggagactccgtggaggaggtcttatcagaggcacgtcaacatcttaaagatggcacttgtggcttagtagaagttgaaaaaggcgttttgcctca…
hCoV-19/Serbia/Novi	Serbia/Novi_Pazar	2020	7	14	EPI_ISL_514429	>hCoV-19/Serbia/Novi Pazar-071507/2020|EPI_ISL_514429|2020-07-14	agatctgttctctaaacgaactttaaaatctgtgtggctgtcactcggctgcatgcttagtgcactcacgcagtataattaataactaattactgtcgttgacaggacacgagtaactcgtctatcttctgcaggctgcttacggtttcgtccgtgttgcagccgatcatcagcacatctaggttttgtccgggtgtgaccgaaaggtaagatggagagccttgtccctggtttcaacgagaaaacacacgtccaactcagtttgcctgttttacaggttcgcgacgtgctcgtacgtggctttggagactccgtggaggaggtcttatcagaggcacgtcaacatcttaaagatggcacttgtggcttagtagaagttgaaaaaggcgttttgcctca…
hCoV-19/Serbia/Uzice-062804/2020|EPI_ISL_514430|2020-04-27	Serbia/Uzice	2020	4	27	EPI_ISL_514430	>hCoV-19/Serbia/Uzice-062804/2020|EPI_ISL_514430|2020-04-27	agatctgttctctaaacgaactttaaaatctgtgtggctgtcactcggctgcatgcttagtgcactcacgcagtataattaataactaattactgtcgttgacaggacacgagtaactcgtctatcttctgcaggctgcttacggtttcgtccgtgttgcagccgatcatcagcacatctaggttttgtccgggtgtgaccgaaaggtaagatggagagccttgtccctggtttcaacgagaaaacacacgtccaactcagtttgcctgttttacaggttcgcgacgtgctcgtacgtggctttggagactccgtggaggaggtcttatcagaggcacgtcaacatcttaaagatggcacttgtggcttagtagaagttgaaaaaggcgttttgcctca…
hCoV-19/Serbia/Uzice-162204/2020|EPI_ISL_514431|2020-04-21	Serbia/Uzice	2020	4	21	EPI_ISL_514431	>hCoV-19/Serbia/Uzice-162204/2020|EPI_ISL_514431|2020-04-21	agatctgttctctaaacgaactttaaaatctgtgtggctgtcactcggctgcatgcttagtgcactcacgcagtataattaataactaattactgtcgttgacaggacacgagtaactcgtctatcttctgcaggctgcttacggtttcgtccgtgttgcagccgatcatcagcacatctaggttttgtccgggtgtgaccgaaaggtaagatggagagccttgtccctggtttcaacgagaaaacacacgtccaactcagtttgcctgttttacaggttcgcgacgtgctcgtacgtggctttggagactccgtggaggaggtcttatcagaggcacgtcaacatcttaaagatggcacttgtggcttagtagaagttgaaaaaggcgttttgcctca…
hCoV-19/Serbia/Novi_Pazar-0440907/2020|EPI_ISL_541649|2020-07-08	Serbia/Novi_Pazar	2020	7	8	EPI_ISL_541649	>hCoV-19/Serbia/Novi_Pazar-0440907/2020|EPI_ISL_541649|2020-07-08	---tctgttctctaaacgaactttaaaatctgtgtggctgtcactcggctgcatgcttagtgcactcacgcagtataattaataactaattactgtcgttgacaggacacgagtaactcgtctatcttctgcaggctgcttacggtttcgtccgtgttgcagccgatcatcagcacatctaggttttgtccgggtgtgaccgaaaggtaagatggagagccttgtccctggtttcaacgagaaaacacacgtccaactcagtttgcctgttttacaggttcgcgacgtgctcgtacgtggctttggagactccgtggaggaggtcttatcagaggcacgtcaacatcttaaagatggcacttgtggcttagtagaagttgaaaaaggcgttttgcctca…
hCoV-19/Serbia/Novi_Pazar-0401307/2020|EPI_ISL_541650|2020-07-12	Serbia/Novi_Pazar	2020	7	12	EPI_ISL_541650	>hCoV-19/Serbia/Novi_Pazar-0401307/2020|EPI_ISL_541650|2020-07-12	---tctgttctctaaacgaactttaaaatctgtgtggctgtcactcggctgcatgcttagtgcactcacgcagtataattaataactaattactgtcgttgacaggacacgagtaactcgtctatcttctgcaggctgcttacggtttcgtccgtgttgcagccgatcatcagcacatctaggttttgtccgggtgtgaccgaaaggtaagatggagagccttgtccctggtttcaacgagaaaacacacgtccaactcagtttgcctgttttacaggttcgcgacgtgctcgtacgtggctttggagactccgtggaggaggtcttatcagaggcacgtcaacatcttaaagatggcacttgtggcttagtagaagttgaaaaaggcgttttgcctca…
hCoV-19/Serbia/Novi_Pazar-011507/2020|EPI_ISL_541652|2020-07-14	Serbia/Novi_Pazar	2020	7	14	EPI_ISL_541652	>hCoV-19/Serbia/Novi_Pazar-011507/2020|EPI_ISL_541652|2020-07-14	---tctgttctctaaacgaactttaaaatctgtgtggctgtcactcggctgcatgcttagtgcactcacgcagtataattaataactaattactgtcgttgacaggacacgagtaactcgtctatcttctgcaggctgcttacggtttcgtccgtgttgcagccgatcatcagcacatctaggttttgtccgggtgtgaccgaaaggtaagatggagagccttgtccctggtttcaacgagaaaacacacgtccaactcagtttgcctgttttacaggttcgcgacgtgctcgtacgtggctttggagactccgtggaggaggtcttatcagaggcacgtcaacatcttaaagatggcacttgtggcttagtagaagttgaaaaaggcgttttgcctca…
hCoV-19/Serbia/Novi_Pazar-0332007/2020|EPI_ISL_541653|2020-07-19	Serbia/Novi_Pazar	2020	7	19	EPI_ISL_541653	>hCoV-19/Serbia/Novi_Pazar-0332007/2020|EPI_ISL_541653|2020-07-19	---tctgttctctaaacgaactttaaaatctgtgtggctgtcactcggctgcatgcttagtgcactcacgcagtataattaataactaattactgtcgttgacaggacacgagtaactcgtctatcttctgcaggctgcttacggtttcgtccgtgttgcagccgatcatcagcacatctaggttttgtccgggtgtgaccgaaaggtaagatggagagccttgtccctggtttcaacgagaaaacacacgtccaactcagtttgcctgttttacaggttcgcgacgtgctcgtacgtggctttggagactccgtggaggaggtcttatcagaggcacgtcaacatcttaaagatggcacttgtggcttagtagaagttgaaaaaggcgttttgcctca…
hCoV-19/Serbia/Novi_Pazar-0432207/2020|EPI_ISL_541654|2020-07-21	Serbia/Novi_Pazar	2020	7	21	EPI_ISL_541654	>hCoV-19/Serbia/Novi_Pazar-0432207/2020|EPI_ISL_541654|2020-07-21	---tctgttctctaaacgaactttaaaatctgtgtggctgtcactcggctgcatgcttagtgcactcacgcagtataattaataactaattactgtcgttgacaggacacgagtaactcgtctatcttctgcaggctgcttacggtttcgtccgtgttgcagccgatcatcagcacatctaggttttgtccgggtgtgaccgaaaggtaagatggagagccttgtccctggtttcaacgagaaaacacacgtccaactcagtttgcctgttttacaggttcgcgacgtgctcgtacgtggctttggagactccgtggaggaggtcttatcagaggcacgtcaacatcttaaagatggcacttgtggcttagtagaagttgaaaaaggcgttttgcctca…
hCoV-19/Serbia/Kraljevo-0140707/2020|EPI_ISL_541656|2020-07-06	Serbia/Kraljevo	2020	7	6	EPI_ISL_541656	>hCoV-19/Serbia/Kraljevo-0140707/2020|EPI_ISL_541656|2020-07-06	---tctgttctctaaacgaactttaaaatctgtgtggctgtcactcggctgcatgcttagtgcactcacgcagtataattaataactaattactgtcgttgacaggacacgagtaactcgtctatcttctgcaggctgcttacggtttcgtccgtgttgcagccgatcatcagcacatctaggttttgtccgggtgtgaccgaaaggtaagatggagagccttgtccctggtttcaacgagaaaacacacgtccaactcagtttgcctgttttacaggttcgcgacgtgctcgtacgtggctttggagactccgtggaggaggtcttatcagaggcacgtcaacatcttaaagatggcacttgtggcttagtagaagttgaaaaaggcgttttgcctca…
hCoV-19/Serbia/Novi_Pazar-0200907/2020|EPI_ISL_541659|2020-07-08	Serbia/Novi_Pazar	2020	7	8	EPI_ISL_541659	>hCoV-19/Serbia/Novi_Pazar-0200907/2020|EPI_ISL_541659|2020-07-08	---tctgttctctaaacgaactttaaaatctgtgtggctgtcactcggctgcatgcttagtgcactcacgcagtataattaataactaattactgtcgttgacaggacacgagtaactcgtctatcttctgcaggctgcttacggtttcgtccgtgttgcagccgatcatcagcacatctaggttttgtccgggtgtgaccgaaaggtaagatggagagccttgtccctggtttcaacgagaaaacacacgtccaactcagtttgcctgttttacaggttcgcgacgtgctcgtacgtggctttggagactccgtggaggaggtcttatcagaggcacgtcaacatcttaaagatggcacttgtggcttagtagaagttgaaaaaggcgttttgcctca…
hCoV-19/Serbia/Kraljevo-072107/2020|EPI_ISL_541660|2020-07-20	Serbia/Kraljevo	2020	7	20	EPI_ISL_541660	>hCoV-19/Serbia/Kraljevo-072107/2020|EPI_ISL_541660|2020-07-20	---tctgttctctaaacgaactttaaaatctgtgtggctgtcactcggctgcatgcttagtgcactcacgcagtataattaataactaattactgtcgttgacaggacacgagtaactcgtctatcttctgcaggctgcttacggtttcgtccgtgttgcagccgatcatcagcacatctaggttttgtccgggtgtgaccgaaaggtaagatggagagccttgtccctggtttcaacgagaaaacacacgtccaactcagtttgcctgttttacaggttcgcgacgtgctcgtacgtggctttggagactccgtggaggaggtcttatcagaggcacgtcaacatcttaaagatggcacttgtggcttagtagaagttgaaaaaggcgttttgcctca…
hCoV-19/Serbia/Novi_Pazar-0541007/2020|EPI_ISL_541661|2020-07-09	Serbia/Novi_Pazar	2020	7	9	EPI_ISL_541661	>hCoV-19/Serbia/Novi_Pazar-0541007/2020|EPI_ISL_541661|2020-07-09	---tctgttctctaaacgaactttaaaatctgtgtggctgtcactcggctgcatgcttagtgcactcacgcagtataattaataactaattactgtcgttgacaggacacgagtaactcgtctatcttctgcaggctgcttacggtttcgtccgtgttgcagccgatcatcagcacatctaggttttgtccgggtgtgaccgaaaggtaagatggagagccttgtccctggtttcaacgagaaaacacacgtccaactcagtttgcctgttttacaggttcgcgacgtgctcgtacgtggctttggagactccgtggaggaggtcttatcagaggcacgtcaacatcttaaagatggcacttgtggcttagtagaagttgaaaaaggcgttttgcctca…
hCoV-19/Serbia/Kraljevo-0391607/2020|EPI_ISL_541662|2020-07-15	Serbia/Kraljevo	2020	7	15	EPI_ISL_541662	>hCoV-19/Serbia/Kraljevo-0391607/2020|EPI_ISL_541662|2020-07-15	---tctgttctctaaacgaactttaaaatctgtgtggctgtcactcggctgcatgcttagtgcactcacgcagtataattaataactaattactgtcgttgacaggacacgagtaactcgtctatcttctgcaggctgcttacggtttcgtccgtgttgcagccgatcatcagcacatctaggttttgtccgggtgtgaccgaaaggtaagatggagagccttgtccctggtttcaacgagaaaacacacgtccaactcagtttgcctgttttacaggttcgcgacgtgctcgtacgtggctttggagactccgtggaggaggtcttatcagaggcacgtcaacatcttaaagatggcacttgtggcttagtagaagttgaaaaaggcgttttgcctca…
hCoV-19/Serbia/Kraljevo-01242507/2020|EPI_ISL_582531|2020-07-24	Serbia/Kraljevo	2020	7	24	EPI_ISL_582531	>hCoV-19/Serbia/Kraljevo-01242507/2020|EPI_ISL_582531|2020-07-24	agatctgttctctaaacgaactttaaaatctgtgtggctgtcactcggctgcatgcttagtgcactcacgcagtataattaataactaattactgtcgttgacaggacacgagtaactcgtctatcttctgcaggctgcttacggtttcgtccgtgttgcagccgatcatcagcacatctaggttttgtccgggtgtgaccgaaaggtaagatggagagccttgtccctggtttcaacgagaaaacacacgtccaactcagtttgcctgttttacaggttcgcgacgtgctcgtacgtggctttggagactccgtggaggaggtcttatcagaggcacgtcaacatcttaaagatggcacttgtggcttagtagaagttgaaaaaggcgttttgcctca…
hCoV-19/Serbia/Kraljevo-01452507/2020|EPI_ISL_582532|2020-07-24	Serbia/Kraljevo	2020	7	24	EPI_ISL_582532	>hCoV-19/Serbia/Kraljevo-01452507/2020|EPI_ISL_582532|2020-07-24	agatctgttctctaaacgaactttaaaatctgtgtggctgtcactcggctgcatgcttagtgcactcacgcagtataattaataactaattactgtcgttgacaggacacgagtaactcgtctatcttctgcaggctgcttacggtttcgtccgtgttgcagccgatcatcagcacatctaggttttgtccgggtgtgaccgaaaggtaagatggagagccttgtccctggtttcaacgagaaaacacacgtccaactcagtttgcctgttttacaggttcgcgacgtgctcgtacgtggctttggagactccgtggaggaggtcttatcagaggcacgtcaacatcttaaagatggcacttgtggcttagtagaagttgaaaaaggcgttttgcctca…
hCoV-19/Serbia/Kraljevo-02092507/2020|EPI_ISL_582533|2020-07-24	Serbia/Kraljevo	2020	7	24	EPI_ISL_582533	>hCoV-19/Serbia/Kraljevo-02092507/2020|EPI_ISL_582533|2020-07-24	agatctgttctctaaacgaactttaaaatctgtgtggctgtcactcggctgcatgcttagtgcactcacgcagtataattaataactaattactgtcgttgacaggacacgagtaactcgtctatcttctgcaggctgcttacggtttcgtccgtgttgcagccgatcatcagcacatctaggttttgtccgggtgtgaccgaaaggtaagatggagagccttgtccctggtttcaacgagaaaacacacgtccaactcagtttgcctgttttacaggttcgcgacgtgctcgtacgtggctttggagactccgtggaggaggtcttatcagaggcacgtcaacatcttaaagatggcacttgtggcttagtagaagttgaaaaaggcgttttgcctca…
hCoV-19/Serbia/Kraljevo-03762507/2020|EPI_ISL_582534|2020-07-24	Serbia/Kraljevo	2020	7	24	EPI_ISL_582534	>hCoV-19/Serbia/Kraljevo-03762507/2020|EPI_ISL_582534|2020-07-24	agatctgttctctaaacgaactttaaaatctgtgtggctgtcactcggctgcatgcttagtgcactcacgcagtataattaataactaattactgtcgttgacaggacacgagtaactcgtctatcttctgcaggctgcttacggtttcgtccgtgttgcagccgatcatcagcacatctaggttttgtccgggtgtgaccgaaaggtaagatggagagccttgtccctggtttcaacgagaaaacacacgtccaactcagtttgcctgttttacaggttcgcgacgtgctcgtacgtggctttggagactccgtggaggaggtcttatcagaggcacgtcaacatcttaaagatggcacttgtggcttagtagaagttgaaaaaggcgttttgcctca…
hCoV-19/Serbia/Kraljevo-00040707/2020|EPI_ISL_644568|2020-07-06	Serbia/Kraljevo	2020	7	6	EPI_ISL_644568	>hCoV-19/Serbia/Kraljevo-00040707/2020|EPI_ISL_644568|2020-07-06	agatctgttctctaaacgaactttaaaatctgtgtggctgtcactcggctgcatgcttagtgcactcacgcagtataattaataactaattactgtcgttgacaggacacgagtaactcgtctatcttctgcaggctgcttacggtttcgtccgtgttgcagccgatcatcagcacatctaggttttgtccgggtgtgaccgaaaggtaagatggagagccttgtccctggtttcaacgagaaaacacacgtccaactcagtttgcctgttttacaggttcgcgacgtgctcgtacgtggctttggagactccgtggaggaggtcttatcagaggcacgtcaacatcttaaagatggcacttgtggcttagtagaagttgaaaaaggcgttttgcctca…
hCoV-19/Serbia/Kraljevo-00152307/2020|EPI_ISL_644569|2020-07-22	Serbia/Kraljevo	2020	7	22	EPI_ISL_644569	>hCoV-19/Serbia/Kraljevo-00152307/2020|EPI_ISL_644569|2020-07-22	agatctgttctctaaacgaactttaaaatctgtgtggctgtcactcggctgcatgcttagtgcactcacgcagtataattaataactaattactgtcgttgacaggacacgagtaactcgtctatcttctgcaggctgcttacggtttcgtccgtgttgcagccgatcatcagcacatctaggttttgtccgggtgtgaccgaaaggtaagatggagagccttgtccctggtttcaacgagaaaacacacgtccaactcagtttgcctgttttacaggttcgcgacgtgctcgtacgtggctttggagactccgtggaggaggtcttatcagaggcacgtcaacatcttaaagatggcacttgtggcttagtagaagttgaaaaaggcgttttgcctca…
hCoV-19/Serbia/Kraljevo-00160707/2020|EPI_ISL_644570|2020-07-06	Serbia/Kraljevo	2020	7	6	EPI_ISL_644570	>hCoV-19/Serbia/Kraljevo-00160707/2020|EPI_ISL_644570|2020-07-06	agatctgttctctaaacgaactttaaaatctgtgtggctgtcactcggctgcatgcttagtgcactcacgcagtataattaataactaattactgtcgttgacaggacacgagtaactcgtctatcttctgcaggctgcttacggtttcgtccgtgttgcagccgatcatcagcacatctaggttttgtccgggtgtgaccgaaaggtaagatggagagccttgtccctggtttcaacgagaaaacacacgtccaactcagtttgcctgttttacaggttcgcgacgtgctcgtacgtggctttggagactccgtggaggaggtcttatcagaggcacgtcaacatcttaaagatggcacttgtggcttagtagaagttgaaaaaggcgttttgcctca…
hCoV-19/Serbia/Kraljevo-00221607/2020|EPI_ISL_644571|2020-07-15	Serbia/Kraljevo	2020	7	15	EPI_ISL_644571	>hCoV-19/Serbia/Kraljevo-00221607/2020|EPI_ISL_644571|2020-07-15	agatctgttctctaaacgaactttaaaatctgtgtggctgtcactcggctgcatgcttagtgcactcacgcagtataattaataactaattactgtcgttgacaggacacgagtaactcgtctatcttctgcaggctgcttacggtttcgtccgtgttgcagccgatcatcagcacatctaggttttgtccgggtgtgaccgaaaggtaagatggagagccttgtccctggtttcaacgagaaaacacacgtccaactcagtttgcctgttttacaggttcgcgacgtgctcgtacgtggctttggagactccgtggaggaggtcttatcagaggcacgtcaacatcttaaagatggcacttgtggcttagtagaagttgaaaaaggcgttttgcctca…
hCoV-19/Serbia/Kraljevo-02872507/2020|EPI_ISL_644574|2020-07-24	Serbia/Kraljevo	2020	7	24	EPI_ISL_644574	>hCoV-19/Serbia/Kraljevo-02872507/2020|EPI_ISL_644574|2020-07-24	agatctgttctctaaacgaactttaaaatctgtgtggctgtcactcggctgcatgcttagtgcactcacgcagtataattaataactaattactgtcgttgacaggacacgagtaactcgtctatcttctgcaggctgcttacggtttcgtccgtgttgcagccgatcatcagcacatctaggttttgtccgggtgtgaccgaaaggtaagatggagagccttgtccctggtttcaacgagaaaacacacgtccaactcagtttgcctgttttacaggttcgcgacgtgctcgtacgtggctttggagactccgtggaggaggtcttatcagaggcacgtcaacatcttaaagatggcacttgtggcttagtagaagttgaaaaaggcgttttgcctca…
hCoV-19/Serbia/Kraljevo-02912507/2020|EPI_ISL_644575|2020-07-24	Serbia/Kraljevo	2020	7	24	EPI_ISL_644575	>hCoV-19/Serbia/Kraljevo-02912507/2020|EPI_ISL_644575|2020-07-24	agatctgttctctaaacgaactttaaaatctgtgtggctgtcactcggctgcatgcttagtgcactcacgcagtataattaataactaattactgtcgttgacaggacacgagtaactcgtctatcttctgcaggctgcttacggtttcgtccgtgttgcagcctatcatcagcacatctaggttttgtccgggtgtgaccgaaaggtaagatggagagccttgtccctggtttcaacgagaaaacacacgtccaactcagtttgcctgttttacaggttcgcgacgtgctcgtacgtggctttggagactccgtggaggaggtcttatcagaggcacgtcaacatcttaaagatggcacttgtggcttagtagaagttgaaaaaggcgttttgcctca…
hCoV-19/Serbia/Kraljevo-03082507/2020|EPI_ISL_644576|2020-07-24	Serbia/Kraljevo	2020	7	24	EPI_ISL_644576	>hCoV-19/Serbia/Kraljevo-03082507/2020|EPI_ISL_644576|2020-07-24	agatctgttctctaaacgaactttaaaatctgtgtggctgtcactcggctgcatgcttagtgcactcacgcagtataattaataactaattactgtcgttgacaggacacgagtaactcgtctatcttctgcaggctgcttacggtttcgtccgtgttgcagccgatcatcagcacatctaggttttgtccgggtgtgaccgaaaggtaagatggagagccttgtccctggtttcaacgagaaaacacacgtccaactcagtttgcctgttttacaggttcgcgacgtgctcgtacgtggctttggagactccgtggaggaggtcttatcagaggcacgtcaacatcttaaagatggcacttgtggcttagtagaagttgaaaaaggcgttttgcctca…
hCoV-19/Serbia/Kraljevo-03102507/2020|EPI_ISL_644577|2020-07-24	Serbia/Kraljevo	2020	7	24	EPI_ISL_644577	>hCoV-19/Serbia/Kraljevo-03102507/2020|EPI_ISL_644577|2020-07-24	agatctgttctctaaacgaactttaaaatctgtgtggctgtcactcggctgcatgcttagtgcactcacgcagtataattaataactaattactgtcgttgacaggacacgagtaactcgtctatcttctgcaggctgcttacggtttcgtccgtgttgcagccgatcatcagcacatctaggttttgtccgggtgtgaccgaaaggtaagatggagagccttgtccctggtttcaacgagaaaacacacgtccaactcagtttgcctgttttacaggttcgcgacgtgctcgtacgtggctttggagactccgtggaggaggtcttatcagaggcacgtcaacatcttaaagatggcacttgtggcttagtagaagttgaaaaaggcgttttgcctca…
hCoV-19/Serbia/Kraljevo-03592507/2020|EPI_ISL_644578|2020-07-24	Serbia/Kraljevo	2020	7	24	EPI_ISL_644578	>hCoV-19/Serbia/Kraljevo-03592507/2020|EPI_ISL_644578|2020-07-24	agatctgttctctaaacgaactttaaaatctgtgtggctgtcactcggctgcatgcttagtgcactcacgcagtataattaataactaattactgtcgttgacaggacacgagtaactcgtctatcttctgcaggctgcttacggtttcgtccgtgttgcagccgatcatcagcacatctaggttttgtccgggtgtgaccgaaaggtaagatggagagccttgtccctggtttcaacgagaaaacacacgtccaactcagtttgcctgttttacaggttcgcgacgtgctcgtacgtggctttggagactccgtggaggaggtcttatcagaggcacgtcaacatcttaaagatggcacttgtggcttagtagaagttgaaaaaggcgttttgcctca…
hCoV-19/Serbia/Novi_Pazar-17611405/2020|EPI_ISL_644580|2020-05-13	Serbia/Novi_Pazar	2020	5	13	EPI_ISL_644580	>hCoV-19/Serbia/Novi_Pazar-17611405/2020|EPI_ISL_644580|2020-05-13	agatctgttctctaaacgaactttaaaatctgtgtggctgtcactcggctgcatgcttagtgcactcacgcagtataattaataactaattactgtcgttgacaggacacgagtaactcgtctatcttctgcaggctgcttacggtttcgtccgtgttgcagccgatcatcagcacatctaggttttgtccgggtgtgaccgaaaggtaagatggagagccttgtccctggtttcaacgagaaaacacacgtccaactcagtttgcctgttttacaggttcgcgacgtgctcgtacgtggctttggagactccgtggaggaggtcttatcagaggcacgtcaacatcttaaagatggcacttgtggcttagtagaagttgaaaaaggcgttttgcctca…
hCoV-19/Serbia/Novi_Pazar-00391007/2020|EPI_ISL_644579|2020-07-09	Serbia/Novi_Pazar	2020	7	9	EPI_ISL_644579	>hCoV-19/Serbia/Novi_Pazar-00391007/2020|EPI_ISL_644579|2020-07-09	agatctgttctctaaacgaactttaaaatctgtgtggctgtcactcggctgcatgcttagtgcactcacgcagtataattaataactaattactgtcgttgacaggacacgagtaactcgtctatcttctgcaggctgcttacggtttcgtccgtgttgcagccgatcatcagcacatctaggttttgtccgggtgtgaccgaaaggtaagatggagagccttgtccctggtttcaacgagaaaacacacgtccaactcagtttgcctgttttacaggttcgcgacgtgctcgtacgtggctttggagactccgtggaggaggtcttatcagaggcacgtcaacatcttaaagatggcacttgtggcttagtagaagttgaaaaaggcgttttgcctca…
hCoV-19/Serbia/Novi_Pazar-17641405/2020|EPI_ISL_644581|2020-05-13	Serbia/Novi_Pazar	2020	5	13	EPI_ISL_644581	>hCoV-19/Serbia/Novi_Pazar-17641405/2020|EPI_ISL_644581|2020-05-13	agatctgttctctaaacgaactttaaaatctgtgtggctgtcactcggctgcatgcttagtgcactcacgcagtataattaataactaattactgtcgttgacaggacacgagtaactcgtctatcttctgcaggctgcttacggtttcgtccgtgttgcagccgatcatcagcacatctaggttttgtccgggtgtgaccgaaaggtaagatggagagccttgtccctggtttcaacgagaaaacacacgtccaactcagtttgcctgttttacaggttcgcgacgtgctcgtacgtggctttggagactccgtggaggaggtcttatcagaggcacgtcaacatcttaaagatggcacttgtggcttagtagaagttgaaaaaggcgttttgcctca…
hCoV-19/Serbia/Uzice-00200704/2020|EPI_ISL_644582|2020-04-06	Serbia/Uzice	2020	4	6	EPI_ISL_644582	>hCoV-19/Serbia/Uzice-00200704/2020|EPI_ISL_644582|2020-04-06	agatctgttctctaaacgaactttaaaatctgtgtggctgtcactcggctgcatgcttagtgcactcacgcagtataattaataactaattactgtcgttgacaggacacgagtaactcgtctatcttctgcaggctgcttacggtttcgtccgtgttgcagccgatcatcagcacatctaggttttgtccgggtgtgaccgaaaggtaagatggagagccttgtccctggtttcaacgagaaaacacacgtccaactcagtttgcctgttttacaggttcgcgacgtgctcgtacgtggctttggagactccgtggaggaggtcttatcagaggcacgtcaacatcttaaagatggcacttgtggcttagtagaagttgaaaaaggcgttttgcctca…
hCoV-19/Serbia/Uzice-01450604/2020|EPI_ISL_644583|2020-04-05	Serbia/Uzice	2020	4	5	EPI_ISL_644583	>hCoV-19/Serbia/Uzice-01450604/2020|EPI_ISL_644583|2020-04-05	agatctgttctctaaacgaactttaaaatctgtgtggctgtcactcggctgcatgcttagtgcactcacgcagtataattaataactaattactgtcgttgacaggacacgagtaactcgtctatcttctgcaggctgcttacggtttcgtccgtgttgcagccgatcatcagcacatctaggttttgtccgggtgtgaccgaaaggtaagatggagagccttgtccctggtttcaacgagaaaacacacgtccaactcagtttgcctgttttacaggttcgcgacgtgctcgtacgtggctttggagactccgtggaggaggtcttatcagaggcacgtcaacatcttaaagatggcacttgtggcttagtagaagttgaaaaaggcgttttgcctca…
hCoV-19/Serbia/Krusevac-02260604/2020|EPI_ISL_582526|2020-04-05	Serbia/Krusevac	2020	4	5	EPI_ISL_582526	>hCoV-19/Serbia/Krusevac-02260604/2020|EPI_ISL_582526|2020-04-05	agatctgttctctaaacgaactttaaaatctgtgtggctgtcactcggctgcatgcttagtgcactcacgcagtataattaataactaattactgtcgttgacaggacacgagtaactcgtctatcttctgcaggctgcttacggtttcgtccgtgttgcagccgatcatcagcacatctaggttttgtccgggtgtgaccgaaaggtaagatggagagccttgtccctggtttcaacgagaaaacacacgtccaactcagtttgcctgttttacaggttcgcgacgtgctcgtacgtggctttggagactccgtggaggaggtcttatcagaggcacgtcaacatcttaaagatggcacttgtggcttagtagaagttgaaaaaggcgttttgcctca…
hCoV-19/Serbia/Krusevac-05881304/2020|EPI_ISL_582527|2020-04-12	Serbia/Krusevac	2020	4	12	EPI_ISL_582527	>hCoV-19/Serbia/Krusevac-05881304/2020|EPI_ISL_582527|2020-04-12	agatctgttctctaaacgaactttaaaatctgtgtggctgtcactcggctgcatgcttagtgcactcacgcagtataattaataactaattactgtcgttgacaggacacgagtaactcgtctatcttctgcaggctgcttacggtttcgtccgtgttgcagccgatcatcagcacatctaggttttgtccgggtgtgaccgaaaggtaagatggagagccttgtccctggtttcaacgagaaaacacacgtccaactcagtttgcctgttttacaggttcgcgacgtgctcgtacgtggctttggagactccgtggaggaggtcttatcagaggcacgtcaacatcttaaagatggcacttgtggcttagtagaagttgaaaaaggcgttttgcctca…
hCoV-19/Serbia/Krusevac-07961604/2020|EPI_ISL_582528|2020-04-15	Serbia/Krusevac	2020	4	15	EPI_ISL_582528	>hCoV-19/Serbia/Krusevac-07961604/2020|EPI_ISL_582528|2020-04-15	agatctgttctctaaacgaactttaaaatctgtgtggctgtcactcggctgcatgcttagtgcactcacgcagtataattaataactaattactgtcgttgacaggacacgagtaactcgtctatcttctgcaggctgcttacggtttcgtccgtgttgcagccgatcatcagcacatctaggttttgtccgggtgtgaccgaaaggtaagatggagagccttgtccctggtttcaacgagaaaacacacgtccaactcagtttgcctgttttacaggttcgcgacgtgctcgtacgtggctttggagactccgtggaggaggtcttatcagaggcacgtcaacatcttaaagatggcacttgtggcttagtagaagttgaaaaaggcgttttgcctca…
hCoV-19/Serbia/Krusevac-07711704/2020|EPI_ISL_582529|2020-04-16	Serbia/Krusevac	2020	4	16	EPI_ISL_582529	>hCoV-19/Serbia/Krusevac-07711704/2020|EPI_ISL_582529|2020-04-16	agatctgttctctaaacgaactttaaaatctgtgtggctgtcactcggctgcatgcttagtgcactcacgcagtataattaataactaattactgtcgttgacaggacacgagtaactcgtctatcttctgcaggctgcttacggtttcgtccgtgttgcagccgatcatcagcacatctaggttttgtccgggtgtgaccgaaaggtaagatggagagccttgtccctggtttcaacgagaaaacacacgtccaactcagtttgcctgttttacaggttcgcgacgtgctcgtacgtggctttggagactccgtggaggaggtcttatcagaggcacgtcaacatcttaaagatggcacttgtggcttagtagaagttgaaaaaggcgttttgcctca…
HSP-1-Hit:_hCoV-19/Serbia/Novi_Sad-212282506/2020|2020-06-24	Serbia/Novi_Sad	2020	6	24	EPI_ISL_676584	>HSP-1-Hit:_hCoV-19/Serbia/Novi_Sad-212282506/2020|2020-06-24	agatctgttctctaaacgaactttaaaatctgtgtggctgtcactcggctgcatgcttagtgcactcacgcagtataattaataactaattactgtcgttgacaggacacgagtaactcgtctatcttctgcaggctgcttacggtttcgtccgtgttgcagccgatcatcagcacatctaggttttgtccgggtgtgaccgaaaggtaagatggagagccttgtccctggtttcaacgagaaaacacacgtccaactcagtttgcctgttttacaggttcgcgacgtgctcgtacgtggctttggagactccgtggaggaggtcttatcagaggcacgtcaacatcttaaagatggcacttgtggcttagtagaagttgaaaaaggcgttttgcctca…
HSP-1-Hit:_hCoV-19/Australia/NSW2511/2020|2020-07-04	Australia	2020	7	4	EPI_ISL_527031	>HSP-1-Hit:_hCoV-19/Australia/NSW2511/2020|2020-07-04	agatctgttctctaaacgaactttaaaatctgtgtggctgtcactcggctgcatgcttagtgcactcacgcagtataattaataactaattactgtcgttgacaggacacgagtaactcgtctatcttctgcaggctgcttacggtttcgtccgtgttgcagccgatcatcagcacatctaggttttgtccgggtgtgaccgaaaggtaagatggagagccttgtccctggtttcaacgagaaaacacacgtccaactcagtttgcctgttttacaggttcgcgacgtgctcgtacgtggctttggagactccgtggaggaggtcttatcagaggcacgtcaacatcttaaagatggcacttgtggcttagtagaagttgaaaaaggcgttttgcctca…
HSP-1-Hit:_hCoV-19/Denmark/DCGC-1877/2020|2020-07-13	Denmark	2020	7	13	EPI_ISL_622572	>HSP-1-Hit:_hCoV-19/Denmark/DCGC-1877/2020|2020-07-13	agatctgttctctaaacgaactttaaaatctgtgtggctgtcactcggctgcatgcttagtgcactcacgcagtataattaataactaattactgtcgttgacaggacacgagtaactcgtctatcttctgcaggctgcttacggtttcgtccgtgttgcagccgatcatcagcacatctaggttttgtccgggtgtgaccgaaaggtaagatggagagccttgtccctggtttcaacgagaaaacacacgtccaactcagtttgcctgttttacaggttcgcgacgtgctcgtacgtggctttggagactccgtggaggaggtcttatcagaggcacgtcaacatcttaaagatggcacttgtggcttagtagaagttgaaaaaggcgttttgcctca…
HSP-1-Hit:_hCoV-19/Denmark/DCGC-1888/2020|2020-07-06	Denmark	2020	7	6	EPI_ISL_622562	>HSP-1-Hit:_hCoV-19/Denmark/DCGC-1888/2020|2020-07-06	agatctgttctctaaacgaactttaaaatctgtgtggctgtcactcggctgcatgcttagtgcactcacgcagtataattaataactaattactgtcgttgacaggacacgagtaactcgtctatcttctgcaggctgcttacggtttcgtccgtgttgcagccgatcatcagcacatctaggttttgtccgggtgtgaccgaaaggtaagatggagagccttgtccctggtttcaacgagaaaacacacgtccaactcagtttgcctgttttacaggttcgcgacgtgctcgtacgtggctttggagactccgtggaggaggtcttatcagaggcacgtcaacatcttaaagatggcacttgtggcttagtagaagttgaaaaaggcgttttgcctca…
HSP-1-Hit:_hCoV-19/USA/NY-Wadsworth-31741-01/2020|2020-03-28	USA	2020	3	28	EPI_ISL_676776	>HSP-1-Hit:_hCoV-19/USA/NY-Wadsworth-31741-01/2020|2020-03-28	agatctgttctctaaacgaactttaaaatctgtgtggctgtcactcggctgcatgcttagtgcactcacgcagtataattaataactaattactgtcgttgacaggacacgagtaactcgtctatcttctgcaggctgcttacggtttcgtccgtgttgcagccgatcatcagcacatctaggttttgtccgggtgtgaccgaaaggtaagatggagagccttgtccctggtttcaacgagaaaacacacgtccaactcagtttgcctgttttacaggttcgcgacgtgctcgtacgtggctttggagactccgtggaggaggtcttatcagaggcacgtcaacatcttaaagatggcacttgtggcttagtagaagttgaaaaaggcgttttgcctca…
HSP-1-Hit:_hCoV-19/France/NAQ-SC583/2020|2020-03-09	France	2020	3	9	EPI_ISL_663234	>HSP-1-Hit:_hCoV-19/France/NAQ-SC583/2020|2020-03-09	agatctgttctctaaacgaactttaaaatctgtgtggctgtcactcggctgcatgcttagtgcactcacgcagtataattaataactaattactgtcgttgacaggacacgagtaactcgtctatcttctgcaggctgcttacggtttcgtccgtgttgcagccgatcatcagcacatctaggttttgtccgggtgtgaccgaaaggtaagatggagagccttgtccctggtttcaacgagaaaacacacgtccaactcagtttgcctgttttacaggttcgcgacgtgctcgtacgtggctttggagactccgtggaggaggtcttatcagaggcacgtcaacatcttaaagatggcacttgtggcttagtagaagttgaaaaaggcgttttgcctca…
HSP-1-Hit:_hCoV-19/Switzerland/ZH-ETHZ-170020/2020|2020-06-24	Switzerland	2020	6	24	EPI_ISL_486532	>HSP-1-Hit:_hCoV-19/Switzerland/ZH-ETHZ-170020/2020|2020-06-24	agatctgttctctaaacgaactttaaaatctgtgtggctgtcactcggctgcatgcttagtgcactcacgcagtataattaataactaattactgtcgttgacaggacacgagtaactcgtctatcttctgcaggctgcttacggtttcgtccgtgttgcagccgatcatcagcacatctaggttttgtccgggtgtgaccgaaaggtaagatggagagccttgtccctggtttcaacgagaaaacacacgtccaactcagtttgcctgttttacaggttcgcgacgtgctcgtacgtggctttggagactccgtggaggaggtcttatcagaggcacgtcaacatcttaaagatggcacttgtggcttagtagaagttgaaaaaggcgttttgcctca…
HSP-1-Hit:_hCoV-19/Luxembourg/LNS8577854/2020|2020-06-15	Luxembourg	2020	6	15	EPI_ISL_744766	>HSP-1-Hit:_hCoV-19/Luxembourg/LNS8577854/2020|2020-06-15	agatctgttctctaaacgaactttaaaatctgtgtggctgtcactcggctgcatgcttagtgcactcacgcagtataattaataactaattactgtcgttgacaggacacgagtaactcgtctatcttctgcaggctgcttacggtttcgtccgtgttgcagccgatcatcagcacatctaggttttgtccgggtgtgaccgaaaggtaagatggagagccttgtccctggtttcaacgagaaaacacacgtccaactcagtttgcctgttttacaggttcgcgacgtgctcgtacgtggctttggagactccgtggaggaggtcttatcagaggcacgtcaacatcttaaagatggcacttgtggcttagtagaagttgaaaaaggcgttttgcctca…
HSP-1-Hit:_hCoV-19/England/MILK-995711/2020|2020-08-18	England	2020	8	18	EPI_ISL_551721	>HSP-1-Hit:_hCoV-19/England/MILK-995711/2020|2020-08-18	agatctgttctctaaacgaactttaaaatctgtgtggctgtcactcggctgcatgcttagtgcactcacgcagtataattaataactaattactgtcgttgacaggacacgagtaactcgtctatcttctgcaggctgcttacggtttcgtccgtgttgcagccgatcatcagcacatctaggttttgtccgggtgtgaccgaaaggtaagatggagagccttgtccctggtttcaacgagaaaacacacgtccaactcagtttgcctgttttacaggttcgcgacgtgctcgtacgtggctttggagactccgtggaggaggtcttatcagaggcacgtcaacatcttaaagatggcacttgtggcttagtagaagttgaaaaaggcgttttgcctca…
HSP-1-Hit:_hCoV-19/Montenegro/ChVir-1800942002/2020|2020-07-18	Montenegro	2020	7	18	EPI_ISL_516930	>HSP-1-Hit:_hCoV-19/Montenegro/ChVir-1800942002/2020|2020-07-18	agatctgttctctaaacgaactttaaaatctgtgtggctgtcactcggctgcatgcttagtgcactcacgcagtataattaataactaattactgtcgttgacaggacacgagtaactcgtctatcttctgcaggctgcttacggtttcgtccgtgttgcagccgatcatcagcacatctaggttttgtccgggtgtgaccgaaaggtaagatggagagccttgtccctggtttcaacgagaaaacacacgtccaactcagtttgcctgttttacaggttcgcgacgtgctcgtacgtggctttggagactccgtggaggaggtcttatcagaggcacgtcaacatcttaaagatggcacttgtggcttagtagaagttgaaaaaggcgttttgcctca…
HSP-1-Hit:_hCoV-19/Switzerland/FR-ETHZ-180008/2020|2020-06-29	Switzerland	2020	6	29	EPI_ISL_489964	>HSP-1-Hit:_hCoV-19/Switzerland/FR-ETHZ-180008/2020|2020-06-29	agatctgttctctaaacgaactttaaaatctgtgtggctgtcactcggctgcatgcttagtgcactcacgcagtataattaataactaattactgtcgttgacaggacacgagtaactcgtctatcttctgcaggctgcttacggtttcgtccgtgttgcagccgatcatcagcacatctaggttttgtccgggtgtgaccgaaaggtaagatggagagccttgtccctggtttcaacgagaaaatacacgtccaactcagtttgcctgttttacaggttcgcgacgtgctcgtacgtggctttggagactccgtggaggaggtcttatcagaggcacgtcaacatcttaaagatggcacttgtggcttagtagaagttgaaaaaggcgttttgcctca…
HSP-1-Hit:_hCoV-19/England/QEUH-796387/2020|2020-07-15	England	2020	7	15	EPI_ISL_533103	>HSP-1-Hit:_hCoV-19/England/QEUH-796387/2020|2020-07-15	agatctgttctctaaacgaactttaaaatctgtgtggctgtcactcggctgcatgcttagtgcactcacgcagtataattaataactaattactgtcgttgacaggacacgagtaactcgtctatcttctgcaggctgcttacggtttcgtccgtgttgcagccgatcatcagcacatctaggttttgtccgggtgtgaccgaaaggtaagatggagagccttgtccctggtttcaacgagaaaacacacgtccaactcagtttgcctgttttacaggttcgcgacgtgctcgtacgtggctttggagactccgtggaggaggtcttatcagaggcacgtcaacatcttaaagatggcacttgtggcttagtagaagttgaaaaaggcgttttgcctca…
HSP-1-Hit:_hCoV-19/Latvia/117/2020|2020-08-05	Latvia	2020	8	5	EPI_ISL_534206	>HSP-1-Hit:_hCoV-19/Latvia/117/2020|2020-08-05	agatctgttctctaaacgaactttaaaatctgtgtggctgtcactcggctgcatgcttagtgcactcacgcagtataattaataactaattactgtcgttgacaggacacgagtaactcgtctatcttctgcaggctgcttacggtttcgtccgtgttgcagccgatcatcagcacatctaggttttgtccgggtgtgaccgaaaggtaagatggagagccttgtccctggtttcaacgagaaaacacacgtccaactcagtttgcctgttttacaggttcgcgacgtgctcgtacgtggctttggagactccgtggaggaggtcttatcagaggcacgtcaacatcttaaagatggcacttgtggcttagtagaagttgaaaaaggcgttttgcctca…
HSP-1-Hit:_hCoV-19/Finland/24MS5H7/2020|2020-03-24	Finland	2020	3	24	EPI_ISL_759817	>HSP-1-Hit:_hCoV-19/Finland/24MS5H7/2020|2020-03-24	agatctgttctctaaacgaactttaaaatctgtgtggctgtcactcggctgcatgcttagtgcactcacgcagtataattaataactaattactgtcgttgacaggacacgagtaactcgtctatcttctgcaggctgcttacggtttcgtccgtgttgcagccgatcatcagcacatctaggttttgtccgggtgtgaccgaaaggtaagatggagagccttgtccctggtttcaacgagaaaacacacgtccaactcagtttgcctgttttacaggttcgcgacgtgctcgtacgtggctttggagactccgtggaggaggtcttatcagaggcacgtcaacatcttaaagatggcacttgtggcttagtagaagttgaaaaaggcgttttgcctca…
HSP-1-Hit:_hCoV-19/Germany/BE-ChVir-D750-8181/2020|2020-03-15	Germany	2020	3	15	EPI_ISL_754056	>HSP-1-Hit:_hCoV-19/Germany/BE-ChVir-D750-8181/2020|2020-03-15	agatctgttctctaaacgaactttaaaatctgtgtggctgtcactcggctgcatgcttagtgcactcacgcagtataattaataactaattactgtcgttgacaggacacgagtaactcgtctatcttctgcaggctgcttacggtttcgtccgtgttgcagccgatcatcagcacatctaggttttgtccgggtgtgaccgaaaggtaagatggagagccttgtccctggtttcaacgagaaaacacacgtccaactcagtttgcctgttttacaggttcgcgacgtgctcgtacgtggctttggagactccgtggaggaggtcttatcagaggcacgtcaacatcttaaagatggcacttgtggcttagtagaagttgaaaaaggcgttttgcctca…
HSP-1-Hit:_hCoV-19/Germany/BE-ChVir-D697-8137/2020|2020-03-05	Germany	2020	3	5	EPI_ISL_754055	>HSP-1-Hit:_hCoV-19/Germany/BE-ChVir-D697-8137/2020|2020-03-05	agatctgttctctaaacgaactttaaaatctgtgtggctgtcactcggctgcatgcttagtgcactcacgcagtataattaataactaattactgtcgttgacaggacacgagtaactcgtctatcttctgcaggctgcttacggtttcgtccgtgttgcagccgatcatcagcacatctaggttttgtccgggtgtgaccgaaaggtaagatggagagccttgtccctggtttcaacgagaaaacacacgtccaactcagtttgcctgttttacaggttcgcgacgtgctcgtacgtggctttggagactccgtggaggaggtcttatcagaggcacgtcaacatcttaaagatggcacttgtggcttagtagaagttgaaaaaggcgttttgcctca…
HSP-1-Hit:_hCoV-19/Italy/VEN-UniVR-92/2020|2020-03-24	Italy	2020	3	24	EPI_ISL_751400	>HSP-1-Hit:_hCoV-19/Italy/VEN-UniVR-92/2020|2020-03-24	agatctgttctctaaacgaactttaaaatctgtgtggctgtcactcggctgcatgcttagtgcactcacgcagtataattaataactaattactgtcgttgacaggacacgagtaactcgtctatcttctgcaggctgcttacggtttcgtccgtgttgcagccgatcatcagcacatctaggttttgtccgggtgtgaccgaaaggtaagatggagagccttgtccctggtttcaacgagaaaacacacgtccaactcagtttgcctgttttacaggttcgcgacgtgctcgtacgtggctttggagactccgtggaggaggtcttatcagaggcacgtcaacatcttaaagatggcacttgtggcttagtagaagttgaaaaaggcgttttgcctca…
HSP-1-Hit:_hCoV-19/Italy/VEN-UniVR-65/2020|2020-03-13	Italy	2020	3	13	EPI_ISL_751374	>HSP-1-Hit:_hCoV-19/Italy/VEN-UniVR-65/2020|2020-03-13	agatctgttctctaaacgaactttaaaatctgtgtggctgtcactcggctgcatgcttagtgcactcacgcagtataattaataactaattactgtcgttgacaggacacgagtaactcgtctatcttctgcaggctgcttacggtttcgtccgtgttgcagccgatcatcagcacatctaggttttgtccgggtgtgaccgaaaggtaagatggagagccttgtccctggtttcaacgagaaaacacacgtccaactcagtttgcctgttttacaggttcgcgacgtgctcgtacgtggctttggagactccgtggaggaggtcttatcagaggcacgtcaacatcttaaagatggcacttgtggcttagtagaagttgaaaaaggcgttttgcctca…
HSP-1-Hit:_hCoV-19/Norway/2985/2020|2020-07-24	Norway	2020	7	24	EPI_ISL_549110	>HSP-1-Hit:_hCoV-19/Norway/2985/2020|2020-07-24	---tctgttctctaaacgaactttaaaatctgtgtggctgtcactcggctgcatgcttagtgcactcacgcagtataattaataactaattactgtcgttgacaggacacgagtaactcgtctatcttctgcaggctgcttacggtttcgtccgtgttgcagccgatcatcagcacatctaggttttgtccgggtgtgaccgaaaggtaagatggagagccttgtccctggtttcaacgagaaaacacacgtccaactcagtttgcctgttttacaggttcgcgacgtgctcgtacgtggctttggagactccgtggaggaggtcttatcagaggcacgtcaacatcttaaagatggcacttgtggcttagtagaagttgaaaaaggcgttttgcctca…
HSP-1-Hit:_hCoV-19/Switzerland/AG-ETHZ-190082/2020|2020-07-06	Switzerland	2020	7	6	EPI_ISL_500938	>HSP-1-Hit:_hCoV-19/Switzerland/AG-ETHZ-190082/2020|2020-07-06	---tctgttctctaaacgaactttaaaatctgtgtggctgtcactcggctgcatgcttagtgcactcacgcagtataattaataactaattactgtcgttgacaggacacgagtaactcgtctatcttctgcaggctgcttacggtttcgtccgtgttgcagccgatcatcagcacatctaggttttgtccgggtgtgaccgaaaggtaagatggagagccttgtccctggtttcaacgagaaaacacacgtccaactcagtttgcctgttttacaggttcgcgacgtgctcgtacgtggctttggagactccgtggaggaggtcttatcagaggcacgtcaacatcttaaagatggcacttgtggcttagtagaagttgaaaaaggcgttttgcctca…
HSP-1-Hit:_hCoV-19/England/CAMC-94C333/2020|2020-07-18	England	2020	7	18	EPI_ISL_556656	>HSP-1-Hit:_hCoV-19/England/CAMC-94C333/2020|2020-07-18	agatctgttctctaaacgaactttaaaatctgtgtggctgtcactcggctgcatgcttagtgcactcacgcagtataattaataactaattactgtcgttgacaggacacgagtaactcgtctatcttctgcaggctgcttacggtttcgtccgtgttgcagccgatcatcagcacatctaggttttgtccgggtgtgaccgaaaggtaagatggagagccttgtccctggtttcaacgagaaaacacacgtccaactcagtttgcctgttttacaggttcgcgacgtgctcgtacgtggctttggagactccgtggaggaggtcttatcagaggcacgtcaacatcttaaagatggcacttgtggcttagtagaagttgaaaaaggcgttttgcctca…
HSP-1-Hit:_hCoV-19/Italy/FVG-ICGEB-S212/2020|2020-07-02	Italy	2020	7	2	EPI_ISL_498560	>HSP-1-Hit:_hCoV-19/Italy/FVG-ICGEB-S212/2020|2020-07-02	agatctgttctctaaacgaactttaaaatctgtgtggctgtcactcggctgcatgcttagtgcactcacgcagtataattaataactaattactgtcgttgacaggacacgagtaactcgtctatcttctgcaggctgcttacggtttcgtccgtgttgcagccgatcatcagcacatctaggttttgtccgggtgtgaccgaaaggtaagatggagagccttgtccctggtttcaacgagaaaacacacgtccaactcagtttgcctgttttacaggttcgcgacgtgctcgtacgtggctttggagactccgtggaggaggtcttatcagaggcacgtcaacatcttaaagatggcacttgtggcttagtagaagttgaaaaaggcgttttgcctca…
HSP-1-Hit:_hCoV-19/France/ARA-SC037/2020|2020-03-29	France	2020	3	29	EPI_ISL_666660	>HSP-1-Hit:_hCoV-19/France/ARA-SC037/2020|2020-03-29	agatctgttctctaaacgaactttaaaatctgtgtggctgtcactcggctgcatgcttagtgcactcacgcagtataattaataactaattactgtcgttgacaggacacgagtaactcgtctatcttctgcaggctgcttacggtttcgtccgtgttgcagccgatcatcagcacatctaggttttgtccgggtgtgaccgaaaggtaagatggagagccttgtccctggtttcaacgagaaaacacacgtccaactcagtttgcctgttttacaggttcgcgacgtgctcgtacgtggctttggagactccgtggaggaggtcttatcagaggcacgtcaacatcttaaagatggcacttgtggcttagtagaagttgaaaaaggcgttttgcctca…
HSP-1-Hit:_hCoV-19/Serbia/Kosovska_Mitrovica-08372107/2020|2020-07-20	Serbia/Kosovska_Mitrovica	2020	7	20	EPI_ISL_644566	>HSP-1-Hit:_hCoV-19/Serbia/Kosovska_Mitrovica-08372107/2020|2020-07-20	agatctgttctctaaacgaactttaaaatctgtgtggctgtcactcggctgcatgcttagtgcactcacgcagtataattaataactaattactgtcgttgacaggacacgagtaactcgtctatcttctgcaggctgcttacggtttcgtccgtgttgcagccgatcatcagcacatctaggttttgtccgggtgtgaccgaaaggtaagatggagagccttgtccctggtttcaacgagaaaacacacgtccaactcagtttgcctgttttacaggttcgcgacgtgctcgtacgtggctttggagactccgtggaggaggtcttatcagaggcacgtcaacatcttaaagatggcacttgtggcttagtagaagttgaaaaaggcgttttgcctca…
MT627423.1_SARS-CoV-2/human/USA/NY-QDX-100/2020|2020-03-12	USA	2020	3	12	EPI_ISL_468576	>MT627423.1_SARS-CoV-2/human/USA/NY-QDX-100/2020|2020-03-12	agatctgttctctaaacgaactttaaaatctgtgtggctgtcactcggctgcatgcttagtgcactcacgcagtataattaataactaattactgtcgttgacaggacacgagtaactcgtctatcttctgcaggctgcttacggtttcgtccgtgttgcagccgatcatcagcacatctaggttttgtccgggtgtgaccgaaaggtaagatggagagccttgtccctggtttcaacgagaaaacacacgtccaactcagtttgcctgttttacaggttcgcgacgtgctcgtacgtggctttggagactccgtggaggaggtcttatcagaggcacgtcaacatcttaaagatggcacttgtggcttagtagaagttgaaaaaggcgttttgcctca…
MT642422.1_SARS-CoV-2/human/USA/WA-S913/2020|2020-04-27	USA	2020	4	27	EPI_ISL_463403	>MT642422.1_SARS-CoV-2/human/USA/WA-S913/2020|2020-04-27	agatctgttctctaaacgaactttaaaatctgtgtggctgtcactcggctgcatgcttagtgcactcacgcagtataattaataactaattactgtcgttgacaggacacgagtaactcgtctatcttctgcaggctgcttacggtttcgtccgtgttgcagccgatcatcagcacatctaggttttgtccgggtgtgaccgaaaggtaagatggagagccttgtccctggtttcaacgagaaaacacacgtccaactcagtttgcctgttttacaggttcgcgacgtgctcgtacgtggctttggagactccgtggaggaggtcttatcagaggcacgtcaacatcttaaagatggcacttgtggcttagtagaagttgaaaaaggcgttttgcctca…
MT627422.1_SARS-CoV-2/human/USA/IN-QDX-85/2020|2020-03-12	USA	2020	3	12	EPI_ISL_468575	>MT627422.1_SARS-CoV-2/human/USA/IN-QDX-85/2020|2020-03-12	agatctgttctctaaacgaactttaaaatctgtgtggctgtcactcggctgcatgcttagtgcactcacgcagtataattaataactaattactgtcgttgacaggacacgagtaactcgtctatcttctgcaggctgcttacggtttcgtccgtgttgcagccgatcatcagcacatctaggttttgtccgggtgtgaccgaaaggtaagatggagagccttgtccctggtttcaacgagaaaacacacgtccaactcagtttgcctgttttacaggttcgcgacgtgctcgtacgtggctttggagactccgtggaggaggtcttatcagaggcacgtcaacatcttaaagatggcacttgtggcttagtagaagttgaaaaaggcgttttgcctca…
LR824308.1_SARS-CoV-2/Switzerland/100801|2020-03-25	Switzerland	2020	3	25	EPI_ISL_451751	>LR824308.1_SARS-CoV-2/Switzerland/100801|2020-03-25	agatctgttctctaaacgaactttaaaatctgtgtggctgtcactcggctgcatgcttagtgcactcacgcagtataattaataactaattactgtcgttgacaggacacgagtaactcgtctatcttctgcaggctgcttacggtttcgtccgtgttgcagccgatcatcagcacatctaggttttgtccgggtgtgaccgaaaggtaagatggagagccttgtccctggtttcaacgagaaaacacacgtccaactcagtttgcctgttttacaggttcgcgacgtgctcgtacgtggctttggagactccgtggaggaggtcttatcagaggcacgtcaacatcttaaagatggcacttgtggcttagtagaagttgaaaaaggcgttttgcctca…
LR862501.1_SARS-CoV-2/Switzerland/190082|2020-07-06	Switzerland	2020	7	6	EPI_ISL_500938	>LR862501.1_SARS-CoV-2/Switzerland/190082|2020-07-06	agatctgttctctaaacgaactttaaaatctgtgtggctgtcactcggctgcatgcttagtgcactcacgcagtataattaataactaattactgtcgttgacaggacacgagtaactcgtctatcttctgcaggctgcttacggtttcgtccgtgttgcagccgatcatcagcacatctaggttttgtccgggtgtgaccgaaaggtaagatggagagccttgtccctggtttcaacgagaaaacacacgtccaactcagtttgcctgttttacaggttcgcgacgtgctcgtacgtggctttggagactccgtggaggaggtcttatcagaggcacgtcaacatcttaaagatggcacttgtggcttagtagaagttgaaaaaggcgttttgcctca…
hCoV-19/Italy/LOM-UniMI-L260/2020|EPI_ISL_542230|2020-02-24	Italy	2020	2	24	EPI_ISL_542230	>hCoV-19/Italy/LOM-UniMI-L260/2020|EPI_ISL_542230|2020-02-24	agatctgttctctaaacgaactttaaaatctgtgtggctgtcactcggctgcatgcttagtgcactcacgcagtataattaataactaattactgtcgttgacaggacacgagtaactcgtctatcttctgcaggctgcttacggtttcgtccgtgttgcagccgatcatcagcacatctaggttttgtccgggtgtgaccgaaaggtaagatggagagccttgtccctggtttcaacgagaaaacacacgtccaactcagtttgcctgttttacaggttcgcgacgtgctcgtacgtggctttggagactccgtggaggaggtcttatcagaggcacgtcaacatcttaaagatggcacttgtggcttagtagaagttgaaaaaggcgttttgcctca…
hCoV-19/Germany/BY-ChVir-1020/2020|EPI_ISL_450200|2020-01-28	Germany	2020	1	28	EPI_ISL_450200	>hCoV-19/Germany/BY-ChVir-1020/2020|EPI_ISL_450200|2020-01-28	agatctgttctctaaacgaactttaaaatctgtgtggctgtcactcggctgcatgcttagtgcactcacgcagtataattaataactaattactgtcgttgacaggacacgagtaactcgtctatcttctgcaggctgcttacggtttcgtccgtgttgcagccgatcatcagcacatctaggttttgtccgggtgtgaccgaaaggtaagatggagagccttgtccctggtttcaacgagaaaacacacgtccaactcagtttgcctgttttacaggttcgcgacgtgctcgtacgtggctttggagactccgtggaggaggtcttatcagaggcacgtcaacatcttaaagatggcacttgtggcttagtagaagttgaaaaaggcgttttgcctca…
